# Supplementary material for: Archeological data with AI- and physics-based modeling explain typhoon-induced disasters in inland China around 3000 yr B.P
Source: Sci Adv. 2026 Mar 4;12(10):eaeb1598. doi: 10.1126/sciadv.aeb1598 (PMC12959396; doi:10.1126/sciadv.aeb1598)
Supplement: Supplementary file 2 — Data S1 [file sciadv.aeb1598_data_s1.zip]

Archive with 1 entries (1 files):
- aeb1598_data_s1.xlsx
