# Supplementary material for: Archeological data with AI- and physics-based modeling explain typhoon-induced disasters in inland China around 3000 yr B.P
Source: Sci Adv. 2026 Mar 4;12(10):eaeb1598. doi: 10.1126/sciadv.aeb1598 (PMC12959396; doi:10.1126/sciadv.aeb1598)
Supplement: Supplementary file 2 — Data S1 [file sciadv.aeb1598_data_s1.zip › aeb1598_data_s1.xlsx]

## Sheet: Sheet1
Data S1. References of the archaeological data for sites in the Chengdu Plain
Archaeological site		Reference (translation)	Reference in Chinese
Guiyuanqiao site		Z. Jiao et al., Excavation of Guiyuanqiao site of the Neolithic period in Shifang, Sichuan. Wenwu (Cultural Relics) (9), 4-12 (2013).	焦中义等：《四川什邡桂圆桥新石器时代遗址发掘简报》，《文物》2013年第9期，第4-12页。
		J. Wan, Y. Lei, Guiyuanqiao site and the development of Neolithic culture in the Chengdu Plain. Wenwu (Cultural Relics) (9), 59-63 (2013).	万娇、雷雨：《桂圆桥遗址与成都平原新石器文化发展脉络》，《文物》2013年第9期，第59-63页。
Baodun site		Y. Wang et al., Investigation and tentative excavation of Baodun site in Xinjin County, Sichuan. Kaogu (Archeology) (1), 40-52 (1997).	王毅等：《四川新津县宝墩遗址调查与试掘》，《考古》1997年第1期，第40-52页。
		Z. Jiang et al., Excavation of Baodun site in Xinjin County, Sichuan in 1996. Kaogu (Archeology) (1), 29-51 (1998).	江章华等：《四川新津县宝墩遗址1996年发掘简报》，《考古》1998年第1期，第29-51页。
		*Z. Jiang et al., A preliminary research on the Predynastic Qin culture in the Chengdu Plain. Acta Archeologica Sinica (1), 1-22 (2002).	江章华等：《成都平原先秦文化初论》，《考古学报》2002年第1期，第1-22页。
		Z. Jiang et al., Investigation and tentative excavation of Baodun site in Xinjin County, Sichuan in 2009-2010. Chengdu Archeological Discovery, 1-67 (2009).	江章华等：《新津宝墩遗址调查与试掘简报（2009-2010）》，《成都考古发现》2009年，第1-67页。
		Z. Jiang et al., Excavation of the Luolinpan locality outside Baodun site in Xinjin County, Sichuan in 2010. Chengdu Archeological Discovery, 64-77 (2012).	江章华等：《2010年新津县宝墩遗址外城罗林盘地点发掘简报》，《成都考古发现》2012年，第64-77页。
		Z. Jiang et al., Excavation of Baodun site, Xinjin County, Sichuan in 2012-2013. Chengdu Archeological Discovery, 14-39 (2014).	江章华等：《新津县宝墩遗址2012~2013年度考古发掘简报》，《成都考古发现》2014年，第14-39页。
		K. He., Progress in archeological research of Baodun site, a large prehistoric settlement in the Chengdu Plain. China Cultural Heritage (6), 26-32 (2015).	何锟宇：《宝墩遗址：成都平原史前大型聚落考古新进展》，《中国文化遗产》2015年第6期，第26-31页。
		*K. He et al., Excavation of the Tianjiaolin locality of the Baodun site in Xinjin county, Chengdu in 2013. Kaogu (Archeology) (3), 3-25 (2018).	何锟宇：《成都市新津县宝墩遗址田角林地点2013年的发掘》，《考古》2018年第3期，第3-25页。
		*Z. Jiang et al., Brief report on the 2016 archaelogical excavation at Zhulinpan of Baodun site in Xinjin district, Sichuan province. Sichuan Cultural Relics (5), 4-16 (2021).	江章华等：《四川新津宝墩遗址朱林盘地点2016年发掘简报》，《四川文物》2021年第5期，第4-16页。
Pixian city site		*C. Jiang, J. Yan, Tentative excavation of a city site at Pixian, Sichuan. Wenwu (Cultural Relics) (1), 32-42 (1999).	蒋成、颜劲松：《四川省郫县古城遗址调查与试掘》，《文物》1999年第1期，32-42页。
		*J. Yan et al., Excavation of a city site at Pixian in Sichuan in 1997. Wenwu (Cultural Relics) (3), 52-68 (2001).	颜劲松等：《四川省郫县古城遗址1997年发掘简报》，《文物》2001年第3期，第52-68页。
		J. Yan et al., Gains in excavation of the city site at Pixian in Sichuan in 1998-1999. Chengdu Archeological Discovery, 29-39 (1999).	颜劲松等：《四川省郫县古城遗址1998-1999年度发掘收获》，《成都考古发现》1999年，第29-39页。
Yufucun site		*C. Jiang et al., Excavation of the Yufucun site at Wenjiang in Sichuan. Wenwu (Cultural Relics) (12), 38-56 (1998).	蒋成等：《四川省温江县鱼凫村遗址调查与试掘》，《文物》1998年第12期，第38-56页。
		*C. Jiang et al., An analysis of Yufu Villiage site in Wenjiang county, Sichuang province. Southeast Culture (4), 15-29 (1998).	蒋成等：《四川温江县鱼凫村遗址分析》，《东南文化》1998年第4期，第15-29页。
		M. Li, Y. Chen, Excavation of Yufu site in Wenjiang county, Sichuan in 1999. Chengdu Archeological Discovery, 40-53 (1999).	李明斌、陈云洪等：《温江县鱼凫村遗址1999年度发掘》，《成都考古发现》1999年，第40-53页。
Mangcheng site		J. Yan et al., Investigation and tentative excavation of Mangcheng site in Dujiangyan, Sichuan. Kaogu (Archeology) (7), 14-27 (1999).	颜劲松等：《四川都江堰市芒城遗址调查与试掘》，《考古》1999年第7期，第14-27页。
		Y. Wang et al., Brief report of excavation of Mangcheng site in Dujiangyan in 1998. Chengdu Archeological Discovery, 54-98 (1999).	王毅等：《都江堰市芒城遗址1998年度发掘工作简报》，《成都考古发现》1999年，第54-98页。
		Y. Wang et al., Brief report of excavation of Mangcheng site in Dujiangyan in 1999. Chengdu Archeological Discovery, 99-126 (1999).	王毅等：《都江堰市芒城遗址1999年度发掘工作简报》，《成都考古发现》1999年，第99-126页。
Shuanghe city site		*Y. Wang, M. Li, Trial excavation of the Prehistoric city-site at Shuanghe in Chongzhou city, Sichuan. Kaogu (Archeology) (11), 3-19 (2002).	蒋成、李明斌：《四川崇州市双河史前城址试掘简报》，《考古》2002年第11期，第3-19页。
Gewei Pharmaceutical site	"Gewei Pharmaceutical Phase 1" locality	J. Wang et al., Excavation of the Neolithic site "Gewei Pharmaceutical Phase 1" in Chengdu Hi-tech Zone (West). Chengdu Archeological Discovery, 165-185 (2003).	王军等：《成都市高新西区“格威药业一期”新石器遗址发掘简报》，《成都考古发现》2003年，第165-185页。
	Mofu Biological Technology locality	Y. Liu et al., Excavation of remains in the Mofu Biological Technology locality in Chengdu Hi-tech Zone (West). Chengdu Archeological Discovery, 82-97 (2004).	刘雨茂等：《成都高新西区摩甫生物科技地点古遗址发掘简报》，《成都考古发现》2004年，第82-97页。
	Huili Packaging Factory locality	F. Dai et al., Excavation of remains in the Huili Packaging Factory in Chengdu Hi-tech Zone (West). Chengdu Archeological Discovery, 135-182 (2009).	戴福娆等：《成都高新西区汇利包装厂古遗址发掘简报》，《成都考古发现》2009年，第135-182页。
Caojiaci site		Y. Liu et al., Tentative excavation of remains of Predynastic Qin culture in Caojiaci site in Pixian. Chengdu Archeological Discovery, 16-37 (2010).	刘雨茂等：《郫县曹家祠遗址先秦文化遗存试掘简报》，《成都考古发现》2010年，第16-37页。
Sanxingdui site		*CPAM, Sichuan Provincial Museum et al., The Sanxingdui site in Guanghan county. Acta Archeologica Sinica (2), 227-254 (1987).	四川省文物管理委员会等：《广汉三星堆遗址》，《考古学报》1987年第2期，第227-254页。
		CPAM, Sichuan Provincial Museum et al., Excavation of Sacrificial Pit 1 of Sanxingdui site in Guanghan county. Wenwu (Cultural Relics) (10), 1-15 (1987).	四川省文物管理委员会等：《广汉三星堆遗址一号祭祀坑发掘简报》，《文物》1987年第10期，第1-15页。
		CPAM, Sichuan Provincial Museum et al., Excavation of Sacrificial Pit 2 of Sanxingdui site in Guanghan county. Wenwu (Cultural Relics) (5), 1-20 (1989).	四川省文物管理委员会等：《《广汉三星堆遗址二号祭祀坑发掘简报》，《文物》1989年第5期，第1-20页。
		D. Chen, "City wall of the early Shu state in Sanxingdui site in Guanghan" in Yearbook of Archeology in China 1990 (Cultural Relics Press, 1991), pp. 298-299.	陈德安：《广汉三星堆早期蜀国城墙》，《中国考古学年鉴1990年》，文物出版社1991年，第298-299页。
		*J. Ma, Recollection the excavation of Yueliangwan site, Guanghan. Southern Ethnology and Archeology (5), 310-324 (1993).	马继贤：《广汉月亮湾遗址发掘追记》，《南方民族考古》1993年，第310-324页。
		*D. Chen, Y. Lei, Earthen-pit tombs at Rensheng Village within the Sanxingdui site in Guanghan city, Sichuan. Kaogu (Archeology) (10), 14-22 (2004).	陈德安、雷雨：《四川广汉市三星堆遗址仁胜村土坑墓》，《考古》2004年第10期，第14-22页。
		*Y. Lei et al., Excavation report of Mapigu city wall of Shanxingdui site in Guanghan city of Sichuan province. Sichuan Cultural Relics (5), 5-19 (2017).	雷雨等：《四川广汉市三星堆遗址马屁股城墙发掘简报》，《四川文物》2017第5期，第5-19页。
		*D. Chen et al., Excavation at No.1 building foundation remains on Qingguanshan terrace of Shanxingdui site in Guanghan, Sichuan province. Sichuan Cultural Relics (5), 13-20 (2022).	陈德安等：《四川广汉市三星堆遗址青关山一号建筑基址的发掘》，《四川文物》2020年第5期，第13-20页。
		*Z. Xie et al., AMS radiocarbon dating of K4 Sacrificial Pit at Sanxingdui site in Guanghan city, Sichuan province. Sichuan Cultural Relics (2), 117-120 (2021).	谢振斌等：《四川广汉三星堆遗址四号祭祀坑的碳十四年代研究》，《四川文物》2021年第2期，第117-120页。
		*Y. Lei et al., The bronze kneeling statue with a Zun-vessel on its head unearthed from No.3 Sacrificial Pit of Sanxingdui site. Sichuan Cultural Relics (3), 112-116 (2021).	雷雨等：《三星堆遗址三号祭祀坑出土铜顶尊跪坐人像》，《四川文物》2021年第3期，第112-116页。
		*Y. Lei et al., The bronze kneeling statues with twisted heads unearthed from the No.4 Sacrificial Pit of Sanxingdui site. Sichuan Cultural Relics (4), 104-118 (2021).	雷雨等：《三星堆遗址四号祭祀坑出土铜扭头跪坐人像》，《四川文物》2021年第4期，第104-118页。
		*H. Ran et al., Sacrificial area of the Sanxingdui site in Guanghan city, Sichuan. Kaogu (Archeology) (7), 15-33 (2022).	冉宏林等：《四川广汉市三星堆遗址祭祀区》，《考古》2022年第7期，第15-33页。
		*D. Xu et al., Brief excavation report of Sacrificial Pit K4 of Sanxingdui site, Guanghan city, Sichuan. Sichuan Cultural Relics (1), 4-20 (2024).	许丹阳等：《四川广汉市三星堆遗址祭祀区四号坑发掘简报》，《四川文物》2024年第1期，第4-20页。
Hangkonggang site		B. Yang et al., Excavation of Hangkonggang site in Chengdu Hi-tech Zone (West). Chengdu Archeological Discovery, 218-233 (2003).	杨兵等：《成都市高新西区航空港古遗址发掘简报》，《成都考古发现》2003年，第218-233页。
Sanxingcun site		Y. Liu et al., Tentative excavation of Sanxingcui site in Qingbaijiang district, Chengdu. Chengdu Archeological Discovery, 255-288 (2004).	刘雨茂等：《成都市青白江区三星村遗址试掘简报》，《成都考古发现》2004年，第255-282页。
Guilinxiang site		J. Yan et al., Excavation of Guilinxiang site of the Shang Dynasty in Xindu county in Chengdu. Wenwu (Cultural Relics) (3), 24-34 (1997).	颜劲松、陈云洪：《四川新都县桂林乡商代遗址发掘简报》，《文物》1997年第3期，第24-34页。
Qingjiangcun site		Z. Jiang et al., Investigation and excavation of Qingjiangcun site in Pixian, Sichuan. Chengdu Archeological Discovery, 146-163 (1999).	江章华等：《四川省郫县清江村遗址调查发掘收获》，《成都考古发现》1999年，第146-163页。
"Wanan Pharmaceutical Packaging Factory" site		P. Chen et al., Tentative excavation of remians at "Wanan Pharmaceutical Packaging Factory" of Shang-Zhou dynasties in Chengdu Hi-tech Zone (West). Chengdu Archeological Discovery, 186-217 (2003).	陈平等：《成都市高新西区“万安药业包装厂”商周遗址试掘简报》，《成都考古发现》23年，第186-217页。
"Microwave Production Base" site		W. Yang et al., Excavation of remains at Yaguang Investment Co., LTD. Microwave Production Base in Chengdu Hi-tech Zone (West) in 2007. Chengdu Archeological Discovery, 255-291 (2010).	杨文成等：《27年成都高新西区亚光投资有限微波生产基地古遗址发掘简报》，《成都考古发现》2010年，第255-291页。
Yongfucun Group Ⅲ site		Y. Liu et al., Tentative excavation of Predynastic Qin remains at Yongfucun Group Ⅲ site in Wenjiang. Chengdu Archeological Discovery, 86-102 (2010).	刘雨茂等：《温江永福村三组遗址先秦时期文化遗存试掘简报》，《成都考古发现》2010年，第86-102页。
Chenjiayuanzi site		Y. Liu et al., Tentative excavation of Predynastic Qin remains at Chenjiayuanzi site in Pixian, Chengdu. Chengdu Archeological Discovery, 58-90 (2011).	刘雨茂等：《成都郫县陈家院子遗址先秦时期文化遗存试掘简报》，《成都考古发现》2011年，第58-90页。
Fanjianian site		Y. Liu et al., Tentative excavation of Predynastic Qin remains at Fanjianian site in Wenjiang. Chengdu Archeological Discovery, 73-85 (2010).	刘雨茂等：《温江范家碾遗址先秦文化遗存试掘简报》，《成都考古发现》2010年，第73-85页。
Hongfengcun site		Y. Liu et al., Excavation of Hongfeng Villiage site in Qingbaijiang district, Chengdu. Chengdu Archeological Discovery, 273-288 (2005).	刘雨茂等：《成都市青白江区宏峰村古遗址发掘简报》，《成都考古发现》2005年，第273-288页。
Songjia Heba site		K. He et al., Excavation of Songjia Heba site in Sandaoyan county in Pixian, Chengdu. Chengdu Archeological Discovery, 104-137 (2007).	何锟宇等：《成都市郫县三道堰镇宋家河坝遗址发掘报告》，《成都考古发现》2007年，第104-137页。
Sanguancun site		Y. Liu et al., Tentative excavation of the Sanguancun site in Pixian, Chengdu. Chengdu Archeological Discovery, 14-57 (2011).	刘雨茂等：《成都郫县三观村遗址试掘报告》，《成都考古发现》2011年，第14-57页。
		*Y. Liu et al., The excavation of the Sanguan Village Site in Pixian County, Chengdu. Kaogu (Archeology) (5), 3-18 (2012).	刘雨茂等：《成都市郫县三观村遗址发掘简报》，《考古》2012年第5期，第3-18页。
Zhongyi site		Y. Chen et al., Gains from excavation of Zhongyi site at Zhuyuan in Xindu county, Chengdu. Chengdu Archeological Discovery, 29-45 (2007).	陈云洪等：《成都市新都区斑竹园镇忠义遗址发掘收获》，《成都考古发现》2007年，第29-45页。
Zhujiacun site		Y. Chen et al., Excavation of Zhujiacun site in Xindu county, Chengdu. Chengdu Archeological Discovery, 20-30 (2008).	陈云洪等：《成都市新都区褚家村遗址发掘报告》，《成都考古发现》2008年，第32-74页。
		*Y. Chen et al., Unearthing bulletin for Zhujiacun ruins of Xindu district in Chengdu city. Sichuan Cultural Relics (4), 20-30 (2010).	陈云洪等：《成都市新都区褚家村遗址发掘简报》，《四川文物》2010年第4期，第20-30页。
New Compus of Southwest Jiaotong University site		B. Yang et al., Tentative excavation of Phase 1-2 remians at the New Compus of Southwest Jiaotong University in Pixian, Chengdu. Chengdu Archeological Discovery, 235-243 (2003).	杨兵等：《成都市郫县西南交通大学新校区一、二期古遗址试掘简报》，《成都考古发现》2003年，第235-243页。
Fangyuan Zhongke site		Y. Liu et al., Excavation of remains at Sichuan Fangyuan Zhongke locality in Chengdu Hi-tech Zone (West). Chengdu Archeological Discovery, 53-68 (2004).	刘雨茂等：《成都高新西区四川方源中科地点古遗址发掘简报》，《成都考古发现》2004年，第53-68页。
Qinggangcun site		Y. Liu et al., Tentative excavation of Predynastic Qin remains at Qinggangcun site in Pixian, Chengdu. Chengdu Archeological Discovery, 91-122 (2011).	刘雨茂等：《成都郫县青杠村遗址先秦时期文化遗存试掘简报》，《成都考古发现》2011年，第91-122页。
Minjiang Xiaoqu site		M. Li, F. Wang, The 1st phase excavation of Minjiang Xiaoqu site in 1999. Chengdu Archeological Discovery, 182-192 (1999).	李明斌、王方：《岷江小区遗址1999年第一期发掘》，《成都考古发现》1999年， 第182-192页。
Liuhecun site		Y. Chen et al., Excavation of the Prehistoric Qin site of Liuhecun in Xinjin county. Chengdu Archeological Discovery, 92-120 (2012).	陈云洪等：《新津县柳河村先秦遗址发掘简报》，《成都考古发现》2012年， 第92-120页。
Tianxianglu site		Y. Liu et al., Tentative excavation of Predynastic Qin remains at Tianxianglu site in Wenjiang. Chengdu Archeological Discovery, 54-72 (2010).	刘雨茂等：《温江天乡路遗址先秦文化遗存试掘简报》，《成都考古发现》2010年，第54-72页。
Yanduizi site		*S. Dai et al., Investigating the sites of Shang-Zhou Dynasties in Guanghan and Shifang counties. Southern Ethnology and Archeology (5), 295-309 (1993),	代世宽等：《四川广汉、什邡商周遗址调查报告》，《南方民族考古》1993年，第295-309页。
		C. Yu, G. Jin, Excavation of remains of Shang-Zhou Dynasties at Yanduizi site in Guanghan in 2004. Sichuan Cultural Relics (2), 3-18 (2005).	于春、金国林：《2004年广汉烟堆子遗址商周时期遗迹发掘简报》，《四川文物》2005年第2期，第3-18页。
Zhengyin site		Y. Chen et al., Excavation of Zhengyincun site of Shang-Zhou Dynasties in Xindu district, Chengdu. Chengdu Archeological Discovery, 54-79 (2001).	陈云洪等：《成都市新都区正因村商周时期遗址发掘收获》，《成都考古发现》2001年，第54-79页。
		Y. Chen et al., Archeological investigation in Zhengyin residence community in Xindu district, Chengdu. Chengdu Archeological Discovery, 120-136 (2003).	陈云洪等：《成都市新都区正因小区工地考古勘探发掘收获》，《成都考古发现》2003年，第120-136页。
Xinyicun site		Z. Jiang et al., Excavation of the Xinyicun locality of Shi'erqiao site in Chengdu. Chengdu Archeological Discovery, 172-208 (2002).	江章华等：《成都十二桥遗址新一村发掘简报》，《成都考古发现》2002年，第172-208页。
		Z. Zhou et al., "Remains from Neolithic period to Sui-Tang Dynasties at Xinyicun site in Qingyang district, Chengdu" in Yearbook of Archeology in China 2012 (Cultural Relics Press, 2013), pp. 371-372.	周志清等：《成都市青羊区新一村新石器至隋唐时期遗址》，《中国考古学年鉴2012》, 文物出版社，2013年，第371-372页。
		*Sichuan Provincial Cultural Relics and Archeology Research Institue, Ed., An Excavation Report on the Xinyincun Site, Chengdu (Shanghai Classics Publishing House, 2022).	成都文物考古研究院编：《成都新一村遗址发掘报告》，上海古籍出版社，2022年。
Dajiangcun site		Y. Chen et al., Investigation and Tentative excavation of Dajiangcun site in Xindu district, Chengdu. Chengdu Archeological Discovery, 175-195 (2011).	陈云洪等：《成都市新都区大江村遗址勘探试掘简报》，《成都考古发现》2011年，第175-195页。
Xiquguoji site		Y. Liu et al., Excavation of remains at the Xiquguoji locality in Chengdu Hi-tech Zone (West). Chengdu Archeological Discovery, 138-155 (2007).	刘雨茂等：《成都高新西区西区国际地点古遗址发掘简报》，《成都考古发现》2007年，第138-155页。
Zhonghai Guoji site	Zhonghai Guoji, locality No. 1	S. Song et al., Excavation of remains at Zhonghai Guoji locality in Chengdu. Chengdu Archeological Discovery, 141-207 (2007).	宋世有等：《成都市中海国际社区古遗址发掘简报》，《成都考古发现》2007年，第141-207页。
	Zhonghai Guoji, locality No. 2	W. Yang et al., Excavation of Shang-Zhou remains at Zhonghai Guoji locality No.2 in Chengdu. Chengdu Archeological Discovery, 171-254 (2010).	杨文成等：《成都中海国际社区2号地点商周遗址发掘报告》，《成都考古发现》2010年，第171-254页。
	Zhonghai Guoji, locality No. 3	S. Song et al., Excavation of remains at Zhonghai Guoji locality in Chengdu. Chengdu Archeological Discovery, 141-207 (2007).	宋世有等：《成都市中海国际社区古遗址发掘简报》，《成都考古发现》2007年，第141-207页。
	Zhonghai Guoji, locality No. 4	P. Chen et al., Excavation of the Shang-Zhou remains at Zhonghaiguoji locality in Chengdu. Chengdu Archeological Discovery, 114-140 (2005).	陈平等：《成都市中海国际社区商周遗址发掘简报》，《成都考古发现》2005年，第114-140页。
Jinsha site	South Furongyuan locality	Y. Wang et al., Excavation of remains at South Furongyuan locality at Jinshacun site. Chengdu Archeological Discovery, 1-42 (2003).	王毅等：《金沙村遗址芙蓉苑南地点发掘简报》，《成都考古发现》2003年，第1-42页。
	Sanhehuayuan locality	Z. Zhu et al., Gains from the excavation of Huangzhongcun site in Chengdu in 1999. Chengdu Archeological Discovery, 164-181 (1999).	朱章义等：《成都市黄忠村遗址1999年度发掘的主要收获》，《成都考古发现》1999年，第164-181页。
		Z. Jiang, Preliminary analysis of the Jinsha site. Wenwu (Cultural Relics) (2), 39-48 (2010).	江章华：《金沙遗址的初步分析》，《文物》2010年第2期，第39-48页。
		S. Huang, “Research on the Bronze Age Culture in the Chengdu Plain” thesis, Wuhan University, Wuhan (2015).	黄尚明：《成都平原地区青铜时代文化研究》，武汉大学博士学位论文，2015年。
	Gandao Huangzhong line-A locality	Y. Wang et al., Excavation of the Gandao Huangzhong line-A locality at Jinsha site in 21. Chengdu Archeological Discovery, 44-88 (2003).	王毅等：《21年金沙遗址干道黄忠A线地点发掘简报》，《成都考古发现》2003年，第44-88页。
	Gandao Huangzhong line-B locality	J. Wang et al., Tentative excavation of the Gandao Huangzhong line-B locality of Jinsha site in 21. Chengdu Archeological Discovery, 42-61 (2002).	王军等：《成都金沙遗址21年黄忠村干道规划道路B线地点试掘简报》，《成都考古发现》2002年，第42-61页。
	Wanbo locality	Z. Zhu et al., Archeological investigation and excavation at the Wanbo locality of Jinsha site in Chengdu. Chengdu Archeological Discovery, 62-95 (2002).	朱章义等：《成都金沙遗址万博地点考古勘探与发掘收获》，《成都考古发现》2002年，第62-95页。
		Z. Jiang, Preliminary analysis of the Jinsha site. Wenwu (Cultural Relics) (2), 39-48 (2010).	江章华：《金沙遗址的初步分析》，《文物》2010年第2期，第39-48页。
	Lanyuan locality	Z. Zhu et al., Excavation at the Lanyuan locality of Jinsha site in Chengdu. Chengdu Archeological Discovery, 1-32 (2001).	朱章义等：《成都市金沙遗址“兰苑”地点发掘简报》，《成都考古发现》2001年，第1-32页。
		Z. Jiang, Preliminary analysis of the Jinsha site. Wenwu (Cultural Relics) (2), 39-48 (2010).	江章华：《金沙遗址的初步分析》，《文物》2010年第2期，第39-48页。
		*M. Yu, W. Xia, On the trasformation from the Sanxingdui culture to the Shi'erqiao culture: Focused on Lanyuan locality at Jinsha site. Southern Ethnology and Archeology (7), 165-184 (2011),	于孟洲、夏微：《三星堆文化向十二桥文化变迁...——从金沙遗址兰苑地点谈起》，《南方民族考古》2011年，第165-184页。
		S. Huang, “Research on the Bronze Age Culture in the Chengdu Plain” thesis, Wuhan University, Wuhan (2015).	黄尚明：《成都平原地区青铜时代文化研究》，武汉大学博士学位论文，2015年。
	Zongzhuang Logistics Supply Station locality	F. Li et al., Excavation at the locality of Zongzhuang Logistics Supply Station of Jinsha site in Chengdu. Chengdu Archeological Discovery, 198-234 (2011).	李福秀等：《成都金沙遗址总装后勤部供应站地点发掘简报》，《成都考古发现》2011年，第198-234页。
	Renfang locality	Y. Wang et al., Excavation at the Renfang locality of Jinsha site. Chengdu Archeological Discovery, 89-119 (2003).	王毅等：《金沙村遗址人防地点发掘简报》，《成都考古发现》2003年，第89-119页。
	Guoji Huayuan locality	Y. Wang et al., Excavation at the ‘Guoji Huayuan' locality of Jinsha site. Chengdu Archeological Discovery, 118-175 (2004).	王毅等：《金沙遗址“国际花园”地点发掘简报》，《成都考古发现》2004年，第118-175页。
	Shufeng Huayuan Phase 2 locality	Y. Wang et al., Tentative excavation at the Shufeng Gradon Phase 2 locality of Jinsha site. Chengdu Archeological Discovery, 33-53 (2001).	王毅等：《金沙遗址蜀风花园城二期地点试掘简报》，《成都考古发现》2001年，第33-53页。
	Chunyu Huajian locality	Y. Chen et al., Excavation at the ‘Chunyu Huajian' locality of Jinsha site in Chengdu. Chengdu Archeological Discovery, 217-253 (2004).	陈云洪等：《成都市金沙遗址“春雨花间”地点发掘简报》，《成都考古发现》2004年，第217-253页。
	Jingpinfang locality	Z. Zhu et al., Excavation at the "Jingpinfang" locality of Jinsha site at Langjia village in Chengdu. Chengdu Archeological Discovery, 177-216 (2004).	朱章义等：《成都市金沙遗址郎家村“精品房”地点发掘简报》，《成都考古发现》2004年，第177-216页。
		Z. Jiang, Preliminary analysis of the Jinsha site. Wenwu (Cultural Relics) (2), 39-48 (2010).	江章华：《金沙遗址的初步分析》，《文物》2010年第2期，第39-48页。
		*L. Ma, Preliminary study on cultural site of Langjia villiage 'Exquisite House' of Jinsha site. Sichuan Cultural Relics (3), 46-55 (2011).	马兰：《金沙遗址郎家村“精品房”地点文化遗存初步研究》，《四川文物》2011年第3期，第46-55页。
		*H. Ran, A reanalysis of Langjiacun remains and the distribution of Sanxingdui culture in the Chengdu Plain. Journal of National Museum of China (6), 18-29 (2020).	冉宏林：《郎家村遗存再分析——兼谈三星堆文化在成都平原的分布》，《中国国家博物馆馆刊》2020年第6期，第18-29页。
	Qiangyi Automobile Trading Company locality	M. Jiang et al., A bried archeological report on the excavation in the Qiangyi Automobile Trading Company of the Jinsha site. Chengdu Archeological Discovery, 32-39 (2007).	姜铭等：《金沙遗址强毅汽车贸易有限公司地点发掘简报》，《成都考古发现》2007年，第73-103页。
		*M. Jiang et al., A bried archeological report on the excavation in the Qiangyi Automobile Trading Company of the Jinsha site. Archeology and Cultural Relics (4), 32-39 (2011).	姜铭等：《金沙遗址强毅汽车贸易有限公司地点发掘简报》，《考古与文物》2011年第4期，第32-39页。
	Westward Extension of Xinghe Road locality	Z. Zhou et al., Excavation at the locality of Westward Extension of Xinghe Road of Jinsha site. Chengdu Archeological Discovery, 75-140 (2008).	周志清等：《金沙遗址星河路西延线地点发掘简报》，《成都考古发现》2008年，第75-140页。
	Xicheng Tianxia locality	Z. Zhu et al., Excavation at "Xicheng Tianxia" locality of Jinsha site in Chengdu. Chengdu Archeological Discovery, 244-272 (2005).	朱章义等：《成都市金沙遗址“西城 天下”地点发掘》，《成都考古发现》2005年，第244-272页。
	Ruyang locality	Z. Zhou et al., Excavation at Shangzhulou locality of Sichuan Ruyang Limited Company. Chengdu Archeological Discovery, 195-205 (2008).	周志清等：《四川如阳实业发展有限公司商住楼地点古遗址发掘简报》，《成都考古发现》2008年，第195-205页。
	"Zhixin Jinsha Phase 1" locality	S. Song et al., Excavation of at "Zhixin Jinshan Phase 1" locality of Jinsha site in Chengdu. Chengdu Archeological Discovery, 1-40 (2002).	宋世友等：《成都金沙遗址“置信金沙园一期”地点发掘简报》，《成都考古发现》2002年，第1-40页。
	Longzui Extension line-B locality	Z. Zhou et al., Excavation at "Longzui B Extension Line" locality of Jinsha site. Chengdu Archeological Discovery, 141-150 (2008).	周志清等：《金沙遗址“龙嘴B延线”地点发掘简报》，《成都考古发现》2008年，第141-150页。
	Huanghe locality	F. Tang et al., Excavation of tombs at "Huanghe" locality of Jinsha site. Chengdu Archeological Discovery, 177-215 (2012).	唐飞等：《成都市金沙遗址“黄河”地点墓葬发掘简报》，《成都考古发现》2012年，第177-215页。
	Huangzhong Elementary School locality	*J. Tian et al., Brief report on the excavation of Shang and Zhou remains at the Huangzhong Elementary School location of Jinsha site, Chengdu city. Kaogu (Archeology) (2), 37-53 (2022).	田剑波等：《成都市金沙遗址“黄忠小学”地点商周遗存发掘简报》，《考古》2022年第2期，第37-53页。
Shi'erqiao site		Z. Li et al., The 1st phase excavation of the Shang Dynasty architectural remians at Shi'erqiao site in Chengdu. Wenwu (Cultural Relics) (12), 1-37 (1987).	李昭和等：《成都十二桥商代建筑遗址第一期发掘简报》，《文物》1987年第12期，第1-37页。
		H. Sun, "Preliminary discussion on the periodization of the Shi'erqiao site group in Chengdu" in Symposium on Sichuan Archeology (Cultural Relics Press, 1996), pp. 123-144.	孙华：《成都十二桥遗址群分期初论》，《四川考古论文集》，文物出版社，1996年，第123-144页。
		Z. Jiang, "Research on the cultural character and periodization of Shi'erqiao site in Chengdu" in Festschrift of the 35th anniversary of the establishment of Archeology Major at Sichuan University (Sichuan University Press, 1998), pp. 146-164.	江章华：《成都十二桥遗址的文化性质及分期研究》，《四川大学考古专业创建三十五周年纪念文集》，四川大学出版社，1998年，第146-164页。
		*Z. Song, On the Shu culture and the Ba culture. Acta Archeologica Sinica (2), 123-140 (1999).	宋治民：《试论蜀文化和巴文化》，《考古学报》1999年第2期，第123-140页。
		*Z. Jiang et al., A preliminary research on the Predynastic Qin culture in the Chengdu Plain. Acta Archeologica Sinica (1), 1-22 (2002).	江章华:《成都平原先秦文化初论》，《考古学报》2002年第1期，第1-22页。
		D. Zhao, M. Li, Bashu Culture in the Upper Reaches of Yangtze River (Hubei Education Publishing House, 2003).	赵殿增、李明斌：《长江上游的巴蜀文化》，湖北教育出版社，2003年。
		*M. Yu, W. Xia, An important achievement of the Shang-Zhou archeology of the Chengdu Plain. Kaogu (Archeology) (6), 97-104 (20213).	于孟洲、夏微：《成都平原商周时期考古研究的重要成果——〈成都十二桥〉读后》，《考古》2013年第6期，第97-104页。
		*J. Shi, The Shi'erqiao site and Shi'erqiao culture. Kaogu (Archeology) (2), 79-91 (2015).	施劲松:《十二桥遗址与十二桥文化》，《考古》2015 年第2期，第79-91页。
		J. Wan, Character and cause analysis of the early phase remains at Shi'erqiao site in Chengdu. Wenwu (Cultural Relics) (1)2, 38-47 (2014).	万娇：《成都十二桥遗址早期堆积的性质及成因分析》，《文物》2017年年第12期，第38-47页。
		*M. Yu, C. Wu, On the early remains of the Shi'erqiao culture. Acta Archeologica Sinica (1), 163-192 (2019).	于孟洲、吴超明：《十二桥遗址早期遗存初论》，《考古学报》2019年第2期，第163-192页。
		H. Ran, A reanalysis of the periodization and chronology of Shi'erqiao culture in Chengdu. Xia-Shang-Zhou Archeology, 354-382 (2021).	冉宏林：《再论成都十二桥遗址的分期与年代》，《三代考古》2021年，第354-382页。
Taipingcun site		D. Lu et al., Excavation of Taipingcun site at Xinfan in Xindu district, Chengdu. Chengdu Archeological Discovery, 103-126 (2010).	逯德军等：《成都市新都区新繁镇太平村遗址发掘简报》，《成都考古发现》2010年，第103-126页。
Futong Optical Cable site		S. Song et al., Excavation of remains at Futong Optical Cable Communication Limited in Chengdu Hi-tech Zone (West). Chengdu Archeological Discovery, 151-179 (2008).	宋世友等：《成都高新西区富通光缆通信有限公司地点古遗址发掘简报》，《成都考古发现》2008年，第151-179页。
Zhuwangcun site		Y. Chen et al., Excavation of Zhuwangcun site in Xindu district, Chengdu. Chengdu Archeological Discovery, 123-174 (2011).	陈云洪等：《成都市新都区朱王村遗址发掘报告》，《成都考古发现》2011年，123-174页。
Xinzhuangcun site		Y. Liu et al., Tentative excavation of remains of Baodun culture at Xinzhuangcun site in Wenjiang. Chengdu Archeological Discovery, 38-53 (2010).	刘雨茂等：《温江新庄村遗址宝墩文化遗存试掘简报》，《成都考古发现》2010年，第38-53页。
Hongqiaocun site		Y. Liu et al., Excavation of Hongqiaocun site in Wenjiang, Chengdu in 2008. Chengdu Archeological Discovery, 1-28 (2007).	刘雨茂等：《成都市温江区红桥村遗址2008年度发掘简报》，《成都考古发现》2007年，第1-28页。
		T. Jia, “Environmental Archeology of the Impacts of Earthquake and Palaeofloods of the Neolithic Age in the Chengdu Plain, China” thesis, Nanjing University, Nanjing (2016).	贾天骄：《成都平原新石器时代以来地震与古洪水等事件环境考古研究》，南京大学博士学位论文，2016年。
Laboratory Building (University of Electronic Science and Technology of China) site		W. Yang et al., Excavation of remains at the locality of Laboratory Building at Qinshuihe Compus of University of Electronic Science and Technology of China. Chengdu Archeological Discovery, 140-189 (2006).	杨文成等：《成都电子科技大学清水河校区实验楼地点古遗址发掘简报》，《成都考古发现》2006年，第140-189页。
Administrative Building (University of Electronic Science and Technology of China) site		W. Yang et al., Excavation of remains at the locality of Administrative Building at Qinshuihe Compus of University of Electronic Science and Technology of China. Chengdu Archeological Discovery, 140-189 (2006).	杨文成等：《成都电子科技大学清水河校区行政大楼地点商周遗址发掘简报》，2006年，第190-208页。
Shijiefang site		Z. Zhu et al., Summary of the annual excavation of Shijiefang site at the southern suburb of Chengdu. Chengdu Archeological Discovery, 1-28 (1999).	朱章义等：《成都市南郊十街坊遗址年度发掘纪要》，《成都考古发现》1999年，第1-28页。
Huachengcun site		Y. Liu, Y. Rong, Annual excavation report of Huachengcun site at the western suburb of Chengdu. Chengdu Archeological Discovery, 127-145 (1999).	刘雨茂、荣远大：《成都市西郊化成村遗址1999年度发掘报告》，《成都考古发现》1999年，第127-145页。
"Shunjiang Xiaoqu Phase 3" site		Y. Liu et al., Excavation of the Neolithic remains at Shunjiang Xiaoqu Phase 3 in Chengdu Hi-tech Zone(West). Chengdu Archeological Discovery, 26-31 (2008).	刘雨茂等：《成都高新西区顺江小区三期新石器遗址发掘简报》，2008年，第26-31页。
"Shunjiang Xiaoqu Phase 2" site		Y. Liu et al., Excavation of the Shang-Zhou remains at Shunjiang Xiaoqu Phase 2 in Chengdu Hi-tech Zone(West). Chengdu Archeological Discovery, 222-232 (2005).	刘雨茂等：《成都市高新西区顺江小区二期商周遗址发掘简报》，《成都考古发现》2005年，第222-232页。
Gaoqiaocun site		Y. Chen et al., Tentative excavation of Gaoqiaocun site in Xindu district, Chengdu. Chengdu Archeological Discovery, 121-132 (2012).	陈云洪等：《成都市新都区高桥村遗址试掘简报》，《成都考古发现》2012年，第121-132页。
Tuanjiecun site		Y. Chen et al., Excavation of Tuanjiecun site of Shang and Zhou Dynasties in Xindu district, Chengdu. Chengdu Archeological Discovery, 133-152 (2012).	陈云洪等：《成都市新都区团结村商周遗址发掘简报》，《成都考古发现》2012年，第133-152页。
"Jinhai'an Phase 2" site		Y. Liu et al., Excavation of remains of the Shang Dynasty at Jinhai'an Phase 2, Zone A in Jintang county. Chengdu Archeological Discovery, 156-214 (2007).	刘雨茂等：《金堂县金海岸二期A区商代遗址发掘报告》，《成都考古发现》2007年，第156-214页。
Liu'ancun site		*Y. Liu, Z. Yang, The trial excavation of the remains of the Shang and Zhou Dynasties at Liu'an villiage in Wenjiang district, Chengdu. Kaogu (Archeology) (4), 36-47 (2012).	刘雨茂、杨占风：《成都市温江区柳岸村遗址商周时期遗存试掘简报》，《考古》2012年第4期，第36-47页。
		Y. Liu et al., Tentative excavation of the Predynastic Qin remains at Liu'an villiage in Wenjiang district, Chengdu. Chengdu Archeological Discovery, 235-279 (2011).	刘雨茂等：《成都市温江区柳岸村遗址先秦遗存试掘报告》，《成都考古发现》2011年，第235-279页。
Xinhuacun site		Y. Chen et al., Excavation of Xinhuacun site of the Shang and Zhou Dynasties in Qingbaijiang district, Chengdu, Chengdu. Chengdu Archeological Discovery, 280-316 (2011).	陈远福等：《成都市青白江区新华村商周遗址发掘报告》，《成都考古发现》2011年，第280-316页。
Hetaocun site		M. Li, Excavation of Hetao site of the Shang Dynasty in Chengdu. Wenwu (Cultural Relics) (4), 21-25 (2003).	李明斌：《成都市核桃村商代遗址发掘简报》，《文物》2003年第4期，第21-25页。
Shuzhuangtai site		Y. Liu et al., Excavation of Shuzhuangtai site of the Shang and Zhou Dynasties in Dujiangyan, Sichuan. Chengdu Archeological Discovery, 293-302 (2010).	刘雨茂等：《四川省都江堰市梳妆台商周遗址发掘简报》，《成都考古发现》2010年，第293-302页。
Lijia Yuanzi site		Y. Liu et al., Excavation of Lijia Yuanzi site at Guangfu villiage in Pixian, Sichuan. Chengdu Archeological Discovery, 83-134 (2009).	刘雨茂等：《四川郫县广福村李家院子古遗址发掘简报》，《成都考古发现》2009年，第83-134页。
"Languang Organic Beverage Phase 2" site		Y. Tan et al., Excavation of remains at the locality of "Languang Organic Beverage Phase 2" in Pixian, Chengdu. Chengdu Archeological Discovery, 180-193 (2008).	谭颖等：《成都郫县“蓝光绿色饮品二期”发掘简报》，《成都考古发现》2008年，第180-193页。
Meihuaquan site		C. Jiang et al., Excavation of Meihuaquan site of Shang-Zhou Dynasties in Pengzhou, Sichuan. Chengdu Archeological Discovery, 184-200 (2009).	蒋成等：《四川彭州市梅花泉商周遗址发掘简报》，《成都考古发现》2009年，第184-2页。
Mishaiquan site		C. Jiang et al., Excavation of Mishaiquan site of Shang-Zhou Dynasties in Pengzhou, Sichuan. Chengdu Archeological Discovery, 201-216 (2009).	蒋成等：《四川彭州市米筛泉商周遗址发掘简报》，《成都考古发现》2009年，第201-216页。
Tiantaicun site		Y. Liu et al., Tentative excavation at Tiantaicun site of the Predynastic Qin culture in Pixian. Chengdu Archeological Discovery, 127-170 (2010).	刘雨茂等：《郫县天台村遗址先秦文化遗存试掘简报》，《成都考古发现》2010年，第127-170页。
"Guoteng Phase 2" site		D. Hu et al., Tentative excavation at Guoteng Phase 2 site of the Shang and Zhou Dynasties in Chengdu Hi-tech Zone (West). Chengdu Archeological Discovery, 137-144 (2003).	胡大刚等：《成都市高新西区国腾二期商周遗址试掘简报》，《成都考古发现》2003年，第137-144页。
"Putian Cable" site		W. Yang et al., Excavation of Putian Cable site in Chengdu Hi-tech Zone (West). Chengdu Archeological Discovery, 113-139 (2006).	杨文成等：《成都高新西区普天电缆古遗址发掘简报》，《成都考古发现》2006年，第113-139页。
Tianwangcun site		Y. Liu et al., Tentative excavation at Tianwangcun site of the Shang and Zhou Dynasties in Wenjiang district, Chengdu. Chengdu Archeological Discovery, 153-176 (2012).	刘雨茂等：《成都市温江区天王村商周遗址试掘简报》，《成都考古发现》2012年，第153-176页。
Qinglongcun site		C. Jiang et al., Excavation on the Qinglong-cun Site in Penezhou City, Sichuan. Kaogu (Archeology) (8), 3-10 (2007).	蒋成等：《四川彭州市青龙村遗址发掘简报》，《考古》2007年第8期，第3-10页。
Dafucun site		Y. Liu et al., Gains from tentative excavation of Dafucun site in Qingbaijiang district, Chengdu. Chengdu Archeological Discovery, 46-72 (2007).	刘雨茂等：《成都市青白江区大夫村古遗址试掘收获》，《成都考古发现》2007年，第46-72页。
"Datang Telecom Phase 2" site		J. Wang et al., Tentative excavation of "Datang Telecom Phase 2" site of the Shang and Zhou Dynasties in Chengdu Hi-tech Zone (West). Chengdu Archeological Discovery, 145-164 (2003).	王军等：《成都市高新西区“大唐电信二期”商周遗址试掘简报》，《成都考古发现》2003年，第145-164页。
Fuqin Xiaoqu site		Y. Wang, "New discoveries in sites of Ba-Shu cultures in Chengdu" in Ba-Shu History, Nationality, Archeology, Culture (Bashu Publishing House, 1991), pp. 295-309.	王毅：《成都市巴蜀文化遗址的新发现》，《巴蜀历史民族考古文化》，巴蜀书社，1991年，第295-309页。
Fangchijie site		*P. Xu., Excavation of the Fangchijie site in Chengdu city, Sichuan. Acta Archeologica Sinica (2), 297-316 (2003).	徐鹏章：《成都方池街古遗址发掘报告》，《考古学报》2003年第2期，第297-316页。
		Y. Wang, "Origin and development of water-control in the West Sichuan Plain, seen from archeological discoveries" in Archeological Research in West China Volume 1 (Chengdu Press, 1991), pp. 146-171.	王毅：《从考古发现看川西平原治水的起源与发展》，《华西考古研究（一）》，成都出版社，1991年，第146-171页。
		E. Zhou, Preliminary study of Fangchijie site in Chengdu. Sichuan Cultural Relics (1), 22-28 (2003).	周尔泰：《成都市方池街古文化遗址初探》，《四川文物》2003年第1期，第22-28页。
		Y. Wang, "New discoveries in sites of Ba-Shu cultures in Chengdu" in Ba-Shu History, Nationality, Archeology, Culture (Bashu Publishing House, 1991), pp. 295-309.	王毅：《成都市巴蜀文化遗址的新发现》，《巴蜀历史民族考古文化》，巴蜀书社，1991年，第295-309页。
Longquancun site		Z. Jiang et al., Excavation of the Warring States Period remains at Longquan villiage in Taiqing, Pengzhou. Chengdu Archeological Discovery, 283-305 (2004).	江章华等：《彭州市太清乡龙泉村遗址战国时期文化遗存23年发掘报告》，《成都考古发现》2004年，第283-305页。
		*Z. Jiang et al., Longquan-cun Site of the Warring States Period in Pengzhou City, Sichuan. Kaogu (Archeology) (4), 26-32 (2007).	江章华等：《四川彭州市龙泉村遗址战国遗存》，《考古》2007年第4期，第26-32页。
Xia Dongdajie site		P. Chen et al., Report of the Warring States Period remains at Xia Dongdajie site in Chengdu, Sichuan. Chengdu Archeological Discovery, 217-235 (2009).	陈平等：《成都市下东大街遗址战国时期文化遗存清理简报》，《成都考古发现》2009年，第217-235页。
New Location of Chengdu Museum site		J. Yan et al., Excavation at the New Location of Chengdu Museum. Chengdu Archeological Discovery, 329-413 (2009).	颜劲松等：《成都市博物馆新址发掘简报》，《成都考古发现》2009年，第329-416页。
Qingyanggong site		X. Jiang, D. Lu, Tentative excavation of Qingyanggong site in Chengdu. Kaogu (Archeology) ()8, 411-414 (1959).	江学礼、陆德良：《成都青羊宫遗址试掘简报》，《考古》1959年第8期，第411-414页。
Shang Wangjiaguai site		*X. Chen et al., An excavation report on Shang Wangjiaguai Street site, Chengdu. Southern Ethnology and Archeology (5), 325-358 (1993).	陈小龙等：《成都市上汪家拐街遗址发掘报告》，《南方民族考古》1993年，第325-358页。
		*Z. Jiang et al., A preliminary research on the Predynastic Qin culture in the Chengdu Plain. Acta Archeologica Sinica (1), 1-22 (2002).	江章华:《成都平原先秦文化初论》，《考古学报》2002年第1期，第1-22页。
		S. Huang, “Research on the Bronze Age Culture in the Chengdu Plain” thesis, Wuhan University, Wuhan (2015).	黄尚明：《成都平原地区青铜时代文化研究》，武汉大学博士学位论文，2015年。
		M. Li, Preliminary research on the Warring States Period remains around Chengdu. Sichuan Cultural Relics (3), 36-46 (1999).	李明斌:《成都地区战国考古学遗存初步研究》，《四川文物》1999年第3期，第36-46页。
Shuiguanyin site		B. Deng, Tentative excavation of Guanyin site in Xinfan county, Sichuan. Kaogu (Archeology) (8), 404-410 (1959).	邓伯清：《四川新凡县水观音遗址试掘简报》，《考古》1959年第8期，第404-410页。
Zhihuijie site		*E. Luo, P. Xu, Excavation at a Bronze-age site on Zhi Hui Street, Chengdu city. Southern Ethnology and Archeology (1), 171-210 (1987).	罗二虎、徐鹏章：《成都指挥街周代遗址发掘报告》，《南方民族考古》1987年，第171-210页。
		H. Sun, The Bronze Age in Sichuan Basin (Science Press, Beijing, 2000).	孙华：《四川盆地的青铜时代》，科学出版社，2000年。
Xinjinxi Packaging Factory site		Y. Liu et al., Excavation of remains at the locality of Xinjinxi Packaging Factory in Chengdu. Chengdu Archeological Discovery, 99-110 (2004).	刘雨茂等：《成都新锦犀包装厂地点古遗址发掘简报》，《成都考古发现》2004年，第99-110页。
Zhaojia Heba site		D. Suo et al., Tentative excavation at Zhaojia Heba site and Shang Chenjianian site in Xindu district, Chengdu. Chengdu Archeological Discovery, 1-13 (2011).	索德浩等：《成都市新都区赵家河坝与上陈家碾遗址试掘简报》，《成都考古发现》2011年，第1-13页。
Xihua University site	School of Computer and Software Engineering locality	S. Song et al., Excavation of Shang-Zhou remains at School of Computer and Software Engineering, Xihua University in Pixian, Chengdu. Chengdu Archeological Discovery, 208-221 (2005).	宋世有等：《成都市郫县西华大学网络技术学院商周遗址发掘简报》，《成都考古发现》2005年，第208-221页。
	The 6th Teaching Building locality	Y. Liu et al., Excavation at the locality of the 6th Teaching Building of the New Compus of Xihua University. Chengdu Archeological Discovery, 70-81 (2004).	刘雨茂等：《西华大学新校区六号教学楼地点古遗址发掘简报》，《成都考古发现》2004年，第70-81页。
	Art School locality	S. Song et al., Excavation of remains at the Art Centre of Xihua University in Pixian, Chengdu. Chengdu Archeological Discovery, 207-212 (2008).	宋世有等：《成都郫县西华大学艺术中心古遗址发掘简报》，《成都考古发现》2008年，第207-212页。
North Extension of Tianfu Avenue (Deyang Section) sites	Yongle site	*Y. Lei et al., Brief report of archeological survey at Late Neolithic and Shang-Zhou sites along the North Extension of Tianfu Avenue (Deyang Section), Sichuan province. Sichuan Cultural Relics (1), 17-25 (2022).	雷雨等：《四川天府大道北延线（德阳段）新石器时代晚期至商周时期遗址调查简报》，《四川文物》2022年第1期，第17-25页。
	Lianhe site	*Y. Lei et al., Brief report of archeological survey at Late Neolithic and Shang-Zhou sites along the North Extension of Tianfu Avenue (Deyang Section), Sichuan province. Sichuan Cultural Relics (1), 17-25 (2022).	雷雨等：《四川天府大道北延线（德阳段）新石器时代晚期至商周时期遗址调查简报》，《四川文物》2022年第1期，第17-25页。
	Gaoshiqiao site	*Y. Lei et al., Brief report of archeological survey at Late Neolithic and Shang-Zhou sites along the North Extension of Tianfu Avenue (Deyang Section), Sichuan province. Sichuan Cultural Relics (1), 17-25 (2022).	雷雨等：《四川天府大道北延线（德阳段）新石器时代晚期至商周时期遗址调查简报》，《四川文物》2022年第1期，第17-25页。
	Lanjia site	*Y. Lei et al., Brief report of archeological survey at Late Neolithic and Shang-Zhou sites along the North Extension of Tianfu Avenue (Deyang Section), Sichuan province. Sichuan Cultural Relics (1), 17-25 (2022).	雷雨等：《四川天府大道北延线（德阳段）新石器时代晚期至商周时期遗址调查简报》，《四川文物》2022年第1期，第17-25页。
	Tuanbai site	*Y. Lei et al., Brief report of archeological survey at Late Neolithic and Shang-Zhou sites along the North Extension of Tianfu Avenue (Deyang Section), Sichuan province. Sichuan Cultural Relics (1), 17-25 (2022).	雷雨等：《四川天府大道北延线（德阳段）新石器时代晚期至商周时期遗址调查简报》，《四川文物》2022年第1期，第17-25页。
Duck River Basin sites	Jiangjunmiao site	*Y. Lei et al., Survey report of Shang and Zhou Dynasty sites in 2011-2013 in Duck River Basin, Sichuan province. Sichuan Cultural Relics 5, 3-9 (2014).	雷雨等：《四川鸭子河流域商周时期遗址2011～2013年调查简报》，《四川文物》2014年第5期，第3-9页。
	Zhengjianian site	*Y. Lei et al., Survey report of Shang and Zhou Dynasty sites in 2011-2013 in Duck River Basin, Sichuan province. Sichuan Cultural Relics (5), 3-9 (2014).	雷雨等：《四川鸭子河流域商周时期遗址2011～2013年调查简报》，《四川文物》2014年第5期，第3-9页。
	Paqiang Tudi site	*Y. Lei et al., Survey report of Shang and Zhou Dynasty sites in 2011-2013 in Duck River Basin, Sichuan province. Sichuan Cultural Relics (5), 3-9 (2014).	雷雨等：《四川鸭子河流域商周时期遗址2011～2013年调查简报》，《四川文物》2014年第5期，第3-9页。
	Liujia Yuanzi site	*Y. Lei et al., Survey report of Shang and Zhou Dynasty sites in 2011-2013 in Duck River Basin, Sichuan province. Sichuan Cultural Relics (5), 3-9 (2014).	雷雨等：《四川鸭子河流域商周时期遗址2011～2013年调查简报》，《四川文物》2014年第5期，第3-9页。
	Taojia Aiqiang site	*Y. Lei et al., Survey report of Shang and Zhou Dynasty sites in 2011-2013 in Duck River Basin, Sichuan province. Sichuan Cultural Relics (5), 3-9 (2014).	雷雨等：《四川鸭子河流域商周时期遗址2011～2013年调查简报》，《四川文物》2014年第5期，第3-9页。
	Zhujia Citang site	*Y. Lei et al., Survey report of Shang and Zhou Dynasty sites in 2011-2013 in Duck River Basin, Sichuan province. Sichuan Cultural Relics (5), 3-9 (2014).	雷雨等：《四川鸭子河流域商周时期遗址2011～2013年调查简报》，《四川文物》2014年第5期，第3-9页。
	Baimiaozi site	*Y. Lei et al., Survey report of Shang and Zhou Dynasty sites in 2011-2013 in Duck River Basin, Sichuan province. Sichuan Cultural Relics (5), 3-9 (2014).	雷雨等：《四川鸭子河流域商周时期遗址2011～2013年调查简报》，《四川文物》2014年第5期，第3-9页。
Xinghuocun site		*Y. Liu et al., Brief excavation report (2012-2013) of Pre-Qin remains at Xinghuo Villiage site in Pidu district, Chengdu city. Sichuan Cultural Relics (1), 19-32 (2021).	刘雨茂等：《成都市郫都区星火村遗址先秦时期遗存2012-2013年度发掘简报》，《四川文物》2021年第1期，第19-32页。
Gaoshan city site		*X. Liu et al., The excavation of the Gaoshan Ancient City site in Dayi county, Chengdu in 2014. Kaogu (Archeology) (4), 3-13 (2017).	刘祥宇等：《成都市大邑县高山古城2014年发掘简报》，《考古》2017年第4期，第3-13页。
Yandian city site		Y. Zhong et al., The excavation of the Yandian Ancient City site in Dayi county, Chengdu in 2002-2003. Chengdu Archeological Discovery, 58-88 (2014).	钟雅莉等：《大邑县盐店古城遗址2002~2003年发掘简报》，《成都考古发现》2014年，第58-88页。
		Y. Liu et al., The excavation of the Yandian Ancient City site in Dayi county, Chengdu in 2013. Chengdu Archeological Discovery, 45-65 (2013).	刘雨茂等：《大邑县盐店古城遗址2013年发掘简报》，《成都考古发现》2013年，第45-65页。
Zizhu city site		Y. Zhong et al., Investigation and Tentative excavation of the Zizhu Ancient City site in Chongzhou. Chengdu Archeological Discovery, 40-57 (2014).	钟雅莉等：《崇州市紫竹古城调查、试掘简报》，《成都考古发现》2014年，第40-57页。
Jiantaicun site		*Z. Liu et al., Excavation of the Ⅳ, Ⅴ and Ⅵ area of Jiantai Villiage site, Shifang city of Sichuan province. Sichuan Cultural Relics (2), 5-19 (2016).	刘章泽等：《四川什邡市箭台村遗址Ⅳ、Ⅴ、Ⅵ区发掘简报》，《四川文物》2016年第2期，第5-19页。
Zhoujia Yuanzi site		*D. Suo et al., The excavation of the Zhoujia Yuanzi site at Tianpeng town in Pengzhou city, Sichuan. Wenwu (Cultural Relics) (3), 4-18 (2016). (in Chinese)	索德浩等：《四川彭州天彭周家院子遗址发掘简报》，《文物》2016年第3期，第4-18页。
Fengjia Yuanzi site		Y. Liu et al., Tentative excavation of the Fengjia Yuanzi site in Dujiangyan, Chengdu. Chengdu Archeological Discovery, 376-383 (2015).	刘雨茂等：《成都市都江堰冯家院子遗址试掘简报》，《成都考古发现》2015年，第376-383页。
Xinyaopu site		*Y. Lei, H. Ran et al., The excavation of the Xinyaopu site of the Shang Dynasty in Guanghan, Sichuan. Acta Archeologica Sinica 2, 250-286 (2017).	雷雨、冉宏林：《四川广汉新药铺商代遗址发掘报告》，《考古学报》2017年第2期，第250-286页。
Tongmengcun site		*Y. Chen et al., Remains of Shang and Zhou periods from Tongmeng Villiage site, Xindu district of Chengdu. Sichuan Cultural Relics (5), 5-14 (2012).	陈云洪等：《成都市新都区同盟村遗址商周时期遗存发掘简报》，《四川文物》2015年第5期，第5-14页。
Note: All references listed in this table are originally in Chinese. Those marked with an asterisk (*) retain their original English titles. For all other references, the Chinese titles have been translated into English by the authors.
